# Supplementary material for: Significantly Reduced Alanine Aminotransferase Level Increases All-Cause Mortality Rate in the Elderly after Ischemic Stroke
Source: Int J Environ Res Public Health. 2021 May 5;18(9):4915. doi: 10.3390/ijerph18094915 (PMC8125228; doi:10.3390/ijerph18094915)
Supplement: Supplementary file 1 [file ijerph-18-04915-s001.zip]

Archive with 1 entries (1 files):
- ijerph-1167769-supplementary.pdf
